# Supplementary material for: Experimental evolution suggests rapid assembly of the ‘selfing syndrome’ from standing variation in Mimulus guttatus
Source: Front Plant Sci. 2024 Aug 27;15:1378568. doi: 10.3389/fpls.2024.1378568 (PMC11388319; doi:10.3389/fpls.2024.1378568)
Supplement: Supplementary file 3 [file Table3.xlsx]

## Sheet: Sheet1
TABLE C. The eigenvalues and eigenvectors from the principal component analysis on floral dimensions with data from generations 10 and 11.
	Eigenanalysis of the Correlation Matrix
	Eigenvalue	3.1071	0.4983	0.2559	0.1387
	Proportion	0.777	0.125	0.064	0.035
	Cumulative	0.777	0.901	0.965	1
	2595 cases used, 74 cases contain missing values
	Eigenvectors
	Variable	PC1	PC2	PC3	PC4
	CW	0.474	-0.727	-0.208	-0.452
	Anth	0.504	0.407	0.636	-0.419
	Cor_Len	0.532	-0.209	0.231	0.788
	Pist	0.489	0.512	-0.706	0.013
